# Supplementary material for: Clinical Validation of Explainable Deep Learning Model for Predicting the Mortality of In-Hospital Cardiac Arrest Using Diagnosis Codes of Electronic Health Records
Source: Rev Cardiovasc Med. 2023 Sep 21;24(9):265. doi: 10.31083/j.rcm2409265 (PMC11270098; doi:10.31083/j.rcm2409265)
Supplement: Supplementary file 1 [file 2153-8174-24-9-265-s1.zip]

Archive with 1 entries (1 files):
- 2153-8174-24-9-265-s1.docx
